# Supplementary material for: Does the Addition of a Collis Gastroplasty to Antireflux Surgery Reduce Hiatal Hernia Recurrence?: A Systematic Review and Meta-Analysis
Source: J Clin Med. 2026 May 15;15(10):3827. doi: 10.3390/jcm15103827 (PMC13208049; doi:10.3390/jcm15103827)
Supplement: Supplementary file 1 [file jcm-15-03827-s001.zip]

Archive with 50 entries (48 files):
- jcm-4231273-supplementary/
- jcm-4231273-supplementary/Supplementary Material 1 - Search Protocol.pdf
- jcm-4231273-supplementary/Supplementary Material 10 - Risk of Bias.docx
- jcm-4231273-supplementary/Supplementary Material 2 - Literature Search.pdf
- jcm-4231273-supplementary/Supplementary Material 3 - PRISMA Checklist.pdf
- jcm-4231273-supplementary/Supplementary Material 4.pdf
- jcm-4231273-supplementary/Supplementary Material 5a - Recurrence Funnel Plot.tif
- jcm-4231273-supplementary/Supplementary Material 5b - Dysphagia Funnel Plot.tif
- jcm-4231273-supplementary/Supplementary Material 5c - GERD Funnel Plot.tif
- jcm-4231273-supplementary/Supplementary Material 5d - Medical Anti-Reflux Funnel Plot.tif
- jcm-4231273-supplementary/Supplementary Material 5e - Regurgitation Funnel Plot.tif
- jcm-4231273-supplementary/Supplementary Material 5f - Length of Stay Funnel Plot.tif
- jcm-4231273-supplementary/Supplementary Material 6a - Complications Funnel Plot.tif
- jcm-4231273-supplementary/Supplementary Material 6b - Abscess Funnel Plot.tif
- jcm-4231273-supplementary/Supplementary Material 6c - SSI Funnel Plot.tif
- jcm-4231273-supplementary/Supplementary Material 6d - Readmission Funnel Plot.tif
- jcm-4231273-supplementary/Supplementary Material 6e - Reoperation Funnel Plot.tif
- jcm-4231273-supplementary/Supplementary Material 6f - Mortality Funnel Plot.tif
- jcm-4231273-supplementary/Supplementary Material 6g - Leak Funnel Plot.tif
- jcm-4231273-supplementary/Supplementary Material 7a - post2015 forrest.tiff
- jcm-4231273-supplementary/Supplementary Material 7b - post2015 funnel.tif
- jcm-4231273-supplementary/Supplementary Material 8a - misonly forest.tiff
- jcm-4231273-supplementary/Supplementary Material 8b - misonly funnel.tif
- jcm-4231273-supplementary/Supplementary Material 9a - nomesh forrest.tiff
- jcm-4231273-supplementary/Supplementary Material 9b - nomesh funnel.tif
- jcm-4231273-supplementary/__MACOSX/
- jcm-4231273-supplementary/__MACOSX/._Supplementary Material 1 - Search Protocol.docx
- jcm-4231273-supplementary/__MACOSX/._Supplementary Material 10 - Risk of Bias.docx
- jcm-4231273-supplementary/__MACOSX/._Supplementary Material 2 - Literature Search.docx
- jcm-4231273-supplementary/__MACOSX/._Supplementary Material 3 - PRISMA Checklist.docx
- jcm-4231273-supplementary/__MACOSX/._Supplementary Material 4.docx
- jcm-4231273-supplementary/__MACOSX/._Supplementary Material 5a - Recurrence Funnel Plot.tif
- jcm-4231273-supplementary/__MACOSX/._Supplementary Material 5b - Dysphagia Funnel Plot.tif
- jcm-4231273-supplementary/__MACOSX/._Supplementary Material 5c - GERD Funnel Plot.tif
- jcm-4231273-supplementary/__MACOSX/._Supplementary Material 5d - Medical Anti-Reflux Funnel Plot.tif
- jcm-4231273-supplementary/__MACOSX/._Supplementary Material 5e - Regurgitation Funnel Plot.tif
- jcm-4231273-supplementary/__MACOSX/._Supplementary Material 5f - Length of Stay Funnel Plot.tif
- jcm-4231273-supplementary/__MACOSX/._Supplementary Material 6a - Complications Funnel Plot.tif
- jcm-4231273-supplementary/__MACOSX/._Supplementary Material 6b - Abscess Funnel Plot.tif
- jcm-4231273-supplementary/__MACOSX/._Supplementary Material 6c - SSI Funnel Plot.tif
- jcm-4231273-supplementary/__MACOSX/._Supplementary Material 6d - Readmission Funnel Plot.tif
- jcm-4231273-supplementary/__MACOSX/._Supplementary Material 6e - Reoperation Funnel Plot.tif
- jcm-4231273-supplementary/__MACOSX/._Supplementary Material 6f - Mortality Funnel Plot.tif
- jcm-4231273-supplementary/__MACOSX/._Supplementary Material 6g - Leak Funnel Plot.tif
- jcm-4231273-supplementary/__MACOSX/._Supplementary Material 7a - post2015 forrest.tiff
- jcm-4231273-supplementary/__MACOSX/._Supplementary Material 7b - post2015 funnel.tif
- jcm-4231273-supplementary/__MACOSX/._Supplementary Material 8a - misonly forest.tiff
- jcm-4231273-supplementary/__MACOSX/._Supplementary Material 8b - misonly funnel.tif
- jcm-4231273-supplementary/__MACOSX/._Supplementary Material 9a - nomesh forrest.tiff
- jcm-4231273-supplementary/__MACOSX/._Supplementary Material 9b - nomesh funnel.tif
